# Supplementary material for: BRCT domains of the DNA damage checkpoint proteins TOPBP1/Rad4 display distinct specificities for phosphopeptide ligands
Source: eLife. 2018 Oct 8;7:e39979. doi: 10.7554/eLife.39979 (PMC6175577; doi:10.7554/eLife.39979)
Supplement: Figure 3—source data 1. [file elife-39979-fig3-data1.xlsx]

## Sheet: WT vs Treslin pT969
Protein Concentration (µM)	TopBP1-0,1,2 WT vs Treslin pT969
40	67.2913	71.5913	71.3913	71.3913
20	65.8456	72.0456	70.6456	66.5456
10	65.6228	70.0228	70.2228	68.9228
5	57.3614	60.6614	63.9614	63.8614
2.5	46.7807	48.1807	51.7807	55.0807
1.25	35.9904	35.8904	39.4904	44.0904
0.625	25.9952	25.2952	29.0952	33.6952
0.3125	19.7476	17.3476	20.1476	25.0476
0.15625	11.8738	11.3738	14.3738	18.2738
0	0	0	0	0

## Sheet: K155E vs Treslin pT969
Protein Concentration (µM)	TopBP1-0,1,2 K155E vs Treslin pT969
40	45.6894	46.5894	47.2894	47.0894
20	44.9947	44.5947	47.6947	46.6947
10	43.7973	46.0973	48.0973	46.5973
5	38.9487	39.7487	41.5487	40.2487
2.5	31.3243	31.8243	33.7243	32.8243
1.25	24.1122	24.4122	25.4122	26.5122
0.625	18.7061	17.7061	18.1061	20.4061
0.3125	13.203	11.903	13.103	15.103
0.15625	9.40152	8.30152	9.10152	10.9015
0	0	0	0	0

## Sheet: K250E vs Treslin pT969
Protein Concentration (µM)	TopBP1-0,1,2 K250E vs Treslin pT969
40	26.9743	31.3743	32.7743	32.0743
20	20.2871	21.1871	23.5871	21.8871
10	27.9936	29.6936	31.8936	32.0936
5	26.4468	26.8468	27.1468	28.9468
2.5	20.3734	20.8734	22.0734	24.5734
1.25	16.1867	16.4867	16.2867	18.9867
0.625	11.4933	11.0933	12.2933	14.4933
0.3125	8.44667	8.04667	7.74667	9.84667
0.15625	5.67334	4.57334	4.87334	7.07334
0	0	0	0	0

## Sheet: K155E K250E vs Treslin pT969
Protein Concentration (µM)	TopBP1-0,1,2 K155E K250E vs Treslin pT969
40	1.08495	1.08495	-0.0150538	0.184946
20	-1.60753	-1.00753	-1.70753	-1.70753
10	0.146237	0.446237	0.846237	0.0462365
5	1.07312	0.573118	0.373118	0.173118
2.5	0.136559	-0.0634409	0.236559	0.536559
1.25	0.11828	-0.28172	-0.18172	0.21828
0.625	-0.34086	-0.0408602	-0.0408602	0.85914
0.3125	-0.72043	-0.72043	-0.72043	-0.42043
0.15625	-0.360215	-0.160215	-0.660215	-0.660215
0	0	0	0	0

## Sheet: WT vs Treslin pS1001
Protein Concentration (µM)	TopBP1-0,1,2 WT vs Treslin pT1001
40	83.6827	83.7827	82.8827	81.4827
20	83.0413	79.8413	78.1413	82.7413
10	84.2207	83.2207	80.3207	79.1207
5	80.2103	79.4103	77.4103	72.7103
2.5	68.6052	69.4052	67.0052	61.0052
1.25	55.8526	57.1526	55.0526	49.1526
0.625	43.2763	45.5763	41.4763	37.4763
0.3125	31.6881	33.2881	30.8881	27.3881
0.15625	21.5941	23.7941	21.5941	18.7941

## Sheet: K155E vs Treslin pS1001
Protein Concentration (µM)	TopBP1-0,1,2 K155E vs Treslin pT1001
40	67.4203	67.3203	66.9203	66.9203
20	69.6601	68.6601	68.4601	67.3601
10	68.1801	67.6801	67.4801	66.3801
5	61.64	60.84	60.34	59.64
2.5	51.92	52.32	50.02	49.92
1.25	41.86	43.16	40.36	39.26
0.625	32.73	33.93	30.93	29.53
0.3125	24.365	25.265	21.965	20.365
0.15625	16.9325	18.0325	15.5325	13.4325

## Sheet: K250E vs Treslin pS1001
Protein Concentration (µM)	TopBP1-0,1,2 K250E vs Treslin pT1001
40	43.9475	44.7475	41.7475	38.2475
20	28.9237	29.5237	29.6237	28.8237
10	46.7119	45.9119	40.8119	33.7119
5	41.4059	44.5059	37.9059	32.3059
2.5	33.003	14.803	30.003	26.603
1.25	25.1015	21.4015	22.7015	19.7015
0.625	17.6507	16.1507	16.2507	14.3507
0.3125	12.1754	11.2754	11.0754	9.97537
0.15625	8.43769	7.73769	7.63769	6.13769

## Sheet: K155E K250E vs Treslin pS1001
Protein Concentration (µM)	TopBP1-0,1,2 K155E K250E vs Treslin pT1001
40	14.0527	13.8527	11.8527	11.4527
20	6.07637	2.57637	1.97637	3.37637
10	11.8882	11.8882	11.7882	9.18818
5	11.8941	12.8941	12.2941	9.89409
2.5	10.797	10.897	10.297	8.69705
1.25	8.84852	8.44852	7.94852	6.94852
0.625	6.92426	6.62426	6.42426	5.22426
0.3125	4.76213	4.56213	4.56213	3.16213
0.15625	3.58107	3.28107	3.28107	2.18107
