# Supplementary material for: BRCT domains of the DNA damage checkpoint proteins TOPBP1/Rad4 display distinct specificities for phosphopeptide ligands
Source: eLife. 2018 Oct 8;7:e39979. doi: 10.7554/eLife.39979 (PMC6175577; doi:10.7554/eLife.39979)
Supplement: Figure 4—source data 1. [file elife-39979-fig4-data1.xlsx]

## Sheet: WT vs RHNO1 pT202
Protein Concentration (µM)	TopBP1-0,1,2 WT vs RHNO1 pT202
40	262.5	262.2	262.6	261.4
20	255.6	254.9	255	254
10	253.5	252.1	252	249.8
5	248.4	247.9	247.6	244.3
2.5	241	240.6	240	236.8
1.3	231.3	231.3	230.6	228.4
0.6	219.2	219.9	218.4	215.7
0.3	203.6	205.9	201.4	197.1
0.2	179.7	186.4	179.2	171.9
0.1	154.7	161.7	151	145.2

## Sheet: K155E vs RHNO1 pT202
Protein Concentration (µM)	TopBP1-0,1,2 K155E vs RHNO1 pT202
40	40.34	41.74	41.04	39.84
20	37.52	37.42	37.72	35.82
10	40.06	39.76	39.06	37.86
5	35.13	34.13	32.83	32.53
2.5	27.365	28.065	25.465	27.165
1.3	21.0825	22.0825	19.7825	20.5825
0.6	15.2413	17.2413	14.1412	14.7413
0.3	10.7706	11.7706	9.37063	10.0706
0.2	7.43531	8.33531	6.13531	6.53531
0.1	5.36766	5.66766	3.86766	3.66766
0	0	0	0	0

## Sheet:  K250E vs RHNO1 pT202
Protein Concentration (µM)	TopBP1-0,1,2 K250E vs RHNO1 pT202
40	260.8	261.7	261.3	258.8
20	254	253	252.8	251.5
10	250.8	250.4	249.2	247.1
5	246.6	245.8	244.3	241.8
2.5	240	239.6	237.9	234.1
1.3	231.3	231.6	230.5	225.7
0.6	220.2	221.4	220.1	215.7
0.3	204.6	207.6	206.5	200
0.2	185.1	190.2	189.1	179.2
0.1	163.4	169	165.7	159
0	0	0	0	0

## Sheet:  K155E K250E vs RHNO1 pT202
Protein Concentration (µM)	TopBP1-0,1,2 K155E K250E vs RHNO1 pT202
40	18.42	18.22	17.52	16.82
20	10.46	7.76	6.96	13.16
10	17.38	17.88	15.48	15.68
5	17.09	17.29	15.89	14.49
2.5	14.545	14.245	13.845	13.345
1.3	11.6725	11.0725	10.5725	10.5725
0.6	8.48625	8.68625	8.68625	8.18625
0.3	6.84312	6.04312	5.74313	5.64313
0.2	5.12156	4.52156	4.32156	4.12156
0.1	3.31078	3.31078	2.81078	2.81078
0	0	0	0	0

## Sheet: WT + lambda phosphatase
Protein Concentration (µM)	TopBP1-0,1,2 WT + RHNO1 pT202 + lambda phosphatase
40	2.2	5.2	4.9	6
20	-1.2	-1.7	4.1	6.6
10	1.7	-2.8	3.7	2.4
5	2.7	-1.9	1.9	-0.5
2.5	3.05	-3.05	2.25	1.05
1.3	1.43	-3.47	1.53	0.13
0.6	1.06	-2.44	1.96	1.66
0.3	0.73	-2.77	0.93	1.23
0.2	1.37	-1.33	1.57	1.77
0.1	2.68	0.78	0.78	1.28
0	0	0	0	0
