# Supplementary material for: BRCT domains of the DNA damage checkpoint proteins TOPBP1/Rad4 display distinct specificities for phosphopeptide ligands
Source: eLife. 2018 Oct 8;7:e39979. doi: 10.7554/eLife.39979 (PMC6175577; doi:10.7554/eLife.39979)
Supplement: Figure 4—source data 2. [file elife-39979-fig4-data2.xlsx]

## Sheet: TopBP1-4,5 vs BLM pS304
Protein Concentration (µM)	TopBP1-4,5 vs BLM pS304
80	156.3	153.1	153.1	149.9
40	145.5	142.9	140.8	136.4
20	133.3	129.9	130.4	127.2
10	116.5	114.6	112.9	112.5
5	97	100.2	95.1	95.7
2.5	80.1	81.7	77.9	78.2
1.25	65.9	65.6	62.8	62.9
0.63	54.3	51.6	50.5	48.1
0.31	44	40.4	39.1	36.4

## Sheet: TopBP1-4,5 vs RHINO pT202
Protein Concentration (µM)	TopBP1-4,5 vs RHNO1 pT202
80	24.9	25.7	25.7	25.5
40	12.5	13.1	13.4	12.7
20	7.8	8.6	7.8	7.9
10	4.5	5.8	5	4.8
5	3.4	4	4.4	3
2.5	2.2	3.1	2.8	2.4
1.25	1.8	3	2.2	1.4
0.63	1.6	2.2	2.2	1.3
0.31	1.3	2	1.7	0.9
