# Supplementary material for: BRCT domains of the DNA damage checkpoint proteins TOPBP1/Rad4 display distinct specificities for phosphopeptide ligands
Source: eLife. 2018 Oct 8;7:e39979. doi: 10.7554/eLife.39979 (PMC6175577; doi:10.7554/eLife.39979)
Supplement: Figure 4—source data 3. [file elife-39979-fig4-data3.xlsx]

## Sheet: TopBP1-7,8 vs FANCJ pT1133
Protein Concentration (µM)	TopBP1-7,8 vs FANCJ pT1133
40	144.8	135.6	144.1
20	119.6	129.9	141
10	125.3	127.4	133.7
5	122.2	118.7	134.2
2.5	115.2	114.1	122.9
1.3	112.9	107.7	115.4
0.6	104.2	103.1	107.1
0.3	92.4	92.1	96.4
0.2	75.7	76.8	81
0.1	51.8	54.8	59.1
0	0	0	0

## Sheet: TopBP1-7,8 vs RHNO1 pT202
Protein Concentration (µM)	TopBP1-7,8 vs RHNO1 pT202
40	25.5	26.2	24.4	26
20	24.1	17.3	16.5	17
10	23.6	18.2	14.6	21.2
5	18.3	13	16.9	14.2
2.5	13.7	12.6	9.3	15.5
1.3	11	7.6	13.4	12.3
0.6	10.1	6	10.3	17.7
0.3	10.2	4.1	3.5	8.3
0	0	0	0	0
