# Supplementary material for: BRCT domains of the DNA damage checkpoint proteins TOPBP1/Rad4 display distinct specificities for phosphopeptide ligands
Source: eLife. 2018 Oct 8;7:e39979. doi: 10.7554/eLife.39979 (PMC6175577; doi:10.7554/eLife.39979)
Supplement: Figure 5—source data 1. [file elife-39979-fig5-data1.xlsx]

## Sheet: Nbs1 vs Mdb1 pS216 pT218
Protein Concentration (µM)	Nbs1 vs Mdb1 pS216 pT218
40	92.9	112.9	116.3	106.5
20	86.4	94.8	97.7	98.8
10	79.1	92.2	94.1	93.4
5	72.1	83.2	86.7	85.9
2.5	68	69.3	76	75.7
1.25	64.1	61.7	64.7	65.7
0.63	54.2	53.3	54.8	53.2
0.31	40.1	39.9	44	43.6
0.16	24.6	28.7	31.1	30.6
0.08	13.2	17.8	20	21.4
0.04	8.2	9.6	14.5	14
0	0	0	0	0

## Sheet: Rad4-1,2 vs Mdb1 pS216 pT218
Protein Concentration (µM)	Rad4-BRCT1,2 WT vs Mdb1 pS216 pT218
40	30.4	34	36.3	36.1
20	24	19.4	22	9.4
10	17.1	15	13	12.6
5	16.9	13	12.3	10.4
2.5	13.2	9.5	8.6	4.7
1.25	10	10.3	10.5	4.4
0.63	3.3	9	5.4	4.6
0.31	6.4	9	5	2.9
0.16	8.1	5.6	5.3	2.1
0.08	4.5	4.5	4.6	0.1
0.04	4.1	4	1	-0.6
0	0	0	0	0

## Sheet: Rad4-3,4 vs Mdb1 pS216 pT218
Protein Concentration (µM)	Rad4-BRCT3,4 WT vs Mdb1 pS216 pT218
40	15.7	17.7	16.9	18.4
20	17.5	14.8	17	14.2
10	13	12.5	17.1	15
5	10.6	10.5	10.9	10.5
2.5	8.7	1.1	3.4	3.4
1.25	5.6	5.9	6.8	2.3
0.63	7	4.6	8.4	3.4
0.31	3.2	2.9	6.2	0.9
0.16	1.2	5.1	6.4	0.6
0	0	0	0	0
