# Supplementary material for: BRCT domains of the DNA damage checkpoint proteins TOPBP1/Rad4 display distinct specificities for phosphopeptide ligands
Source: eLife. 2018 Oct 8;7:e39979. doi: 10.7554/eLife.39979 (PMC6175577; doi:10.7554/eLife.39979)
Supplement: Figure 5—source data 2. [file elife-39979-fig5-data2.xlsx]

## Sheet: Rad4-1,2 vs Mdb1 pT113
Protein Concentration (µM)	Rad4-BRCT1,2 WT + Mdb1 pT113
80	98.9	161.3	145.6	160.1
40	136.7	143.6	142.8	130
20	126.6	121	152	142
10	126.2	135.6	130.1	132.8
5	123	126.7	118.9	126.1
2.5	86.5	88.1	80.3	88
1.25	64.9	86.9	79.6	64.9
0	0	0	0	0

## Sheet:  K56E vs Mdb1 pT113
Protein Concentration (µM)	Rad4-BRCT1,2 K56E + Mdb1 pT113
80	165	160.3	139	143.2
40	154.2	150.7	140	128.8
20	149.5	131.1	129.2	127.7
10	128.3	118.3	111.1	118.1
5	118.4	114.7	105.7	96.5
2.5	87.2	98.6	83.5	82.5
1.25	70.5	66.1	84.5	74.5
0	0	0	0	0

## Sheet: K151E vs Mdb1 pT113
Protein Concentration (µM)	Rad4-BRCT1,2 K151E + Mdb1 pT113
80	124.7	129.3	126.1	126.8
40	90.6	94.8	96.3	88
20	72.9	62.4	70.7	67.4
10	41.4	42.3	53.1	50.3
5	27.6	25.8	33.9	29.4
2.5	32.4	27.5	14	23.1
1.25	6.2	15.2	24.2	21.5
0	0	0	0	0

## Sheet: K56E K151E vs Mdb1 pT113
Protein Concentration (µM)	Rad4-BRCT1,2 K56E K151E + Mdb1 pT113
80	42.6	34.3	25.2	37.9
40	35.7	38.8	26.4	19.5
20	42.4	38.3	33.2	21.2
10	41.6	35.8	23.9	15.5
5	44	38	29.8	22.4
2.5	25.7	33.7	13.4	12.8
1.25	25.3	45.5	26.8	21.6
0	0	0	0	0
