# Supplementary material for: BRCT domains of the DNA damage checkpoint proteins TOPBP1/Rad4 display distinct specificities for phosphopeptide ligands
Source: eLife. 2018 Oct 8;7:e39979. doi: 10.7554/eLife.39979 (PMC6175577; doi:10.7554/eLife.39979)
Supplement: Figure 5—figure supplement 1—source data 1. [file elife-39979-fig5-figsupp1-data1.xlsx]

## Sheet: Rad4-3,4 vs Mdb1 pT113
Protein Concentration (µM)	Rad4-BRCT3,4 vs Mdb1 pT113
40	2.1	4.2	3.2
20	2.1	2.8	3.7
10	1	2	4
5	1.2	1.6	3.6
2.5	0.1	0.9	2.7
1.25	0.3	-0.8	1.4
0.63	0.6	0.9	3.4
0	0	0	0
